# Supplementary material for: Herbacetin Alleviates Influenza Virus-Induced Lung Injury and Fibrosis by Targeting the Neuraminidase Protein
Source: Pharmaceuticals (Basel). 2025 Aug 30;18(9):1306. doi: 10.3390/ph18091306 (PMC12473129; doi:10.3390/ph18091306)
Supplement: Supplementary file 1 [file pharmaceuticals-18-01306-s001.zip]

Archive with 1 entries (1 files):
- pharmaceuticals-3791123-supplementary.pdf
